# Supplementary material for: Spatial distribution characteristics and pollution evaluation of soil heavy metals in Wulongdong National Forest Park
Source: Sci Rep. 2024 Apr 17;14:8880. doi: 10.1038/s41598-024-58259-5 (PMC11525477; doi:10.1038/s41598-024-58259-5)
Supplement: Supplementary file 1 — Supplementary Information. [file 41598_2024_58259_MOESM1_ESM.zip]

Archive with 29 entries (26 files):
- Raw data/
- Raw data/1 (1).xlsx
- Raw data/1 (2).xlsx
- Raw data/1 (3).xlsx
- Raw data/1 (4).xlsx
- Raw data/1 (5).xlsx
- Raw data/2 (3).csv
- Raw data/data analysis/
- Raw data/data analysis/as.jpg
- Raw data/data analysis/cd.jpg
- Raw data/data analysis/cr.jpg
- Raw data/data analysis/hg.jpg
- Raw data/data analysis/ni.jpg
- Raw data/data analysis/pb.jpg
- Raw data/data analysis/se.jpg
- Raw data/Raw data.xlsx
- Raw data/Sample sampling site photos/
- Raw data/Sample sampling site photos/1 (1).png
- Raw data/Sample sampling site photos/1 (10).png
- Raw data/Sample sampling site photos/1 (11).png
- Raw data/Sample sampling site photos/1 (12).png
- Raw data/Sample sampling site photos/1 (13).png
- Raw data/Sample sampling site photos/1 (14).png
- Raw data/Sample sampling site photos/1 (4).png
- Raw data/Sample sampling site photos/1 (5).png
- Raw data/Sample sampling site photos/1 (6).png
- Raw data/Sample sampling site photos/1 (7).png
- Raw data/Sample sampling site photos/1 (8).png
- Raw data/Sample sampling site photos/1 (9).png
