# Supplementary material for: Spatial distribution characteristics and pollution evaluation of soil heavy metals in Wulongdong National Forest Park
Source: Sci Rep. 2024 Apr 17;14:8880. doi: 10.1038/s41598-024-58259-5 (PMC11525477; doi:10.1038/s41598-024-58259-5)
Supplement: Supplementary file 1 — Supplementary Information. [file 41598_2024_58259_MOESM1_ESM.zip › Raw data/1 (1).xlsx]

## Sheet: Sheet1
heavy metal elements	average value	minimum value/mg•kg-1	maximum value/mg•kg-1	standard deviation/mg•kg-1	coefficient of variation/CV	background value in Chian/mg•kg-1	background value in Henan/mg•kg-1
	/mg•kg-1
Cr	29.8	6	81	15.59	52.33	61	76.6
Ni	27.63	5	153	18.68	67.6	26.9	32.1
Cd	0.22	0.1	0.54	0.11	51.72	0.1	0.08
Se	0.11	0.02	0.4	0.08	75.45	0.29	0.16
As	10.48	0.32	29.5	5.73	54.69	11.2	19.7
Hg	0.19	0.01	0.88	0.19	101.13	0.065	0.02
Pb	24.25	1.83	66.13	12.61	51.98	26	29.1
