# Supplementary material for: Spatial distribution characteristics and pollution evaluation of soil heavy metals in Wulongdong National Forest Park
Source: Sci Rep. 2024 Apr 17;14:8880. doi: 10.1038/s41598-024-58259-5 (PMC11525477; doi:10.1038/s41598-024-58259-5)
Supplement: Supplementary file 1 — Supplementary Information. [file 41598_2024_58259_MOESM1_ESM.zip › Raw data/1 (2).xlsx]

## Sheet: Sheet1
Slope aspect	Elevation/m	Cr	Ni	Pb	As	Cd	Hg	Se
Sunny slope	900	27.87	28.3	30.22	12.43	0.23	0.27	0.09
	1000	26.9	39.7	21.77	10.62	0.22	0.22	0.14
	1069	31.07	23.9	27.43	5.85	0.21	0.1	0.17
Slady slope	900	36.4	13.5	12.89	14.19	0.21	0.08	0.22
	1000	35.42	30.96	29.51	12.68	0.24	0.14	0.08
	1069	32.88	28.15	34.52	10.4	0.22	0.17	0.08
