# Supplementary material for: Spatial distribution characteristics and pollution evaluation of soil heavy metals in Wulongdong National Forest Park
Source: Sci Rep. 2024 Apr 17;14:8880. doi: 10.1038/s41598-024-58259-5 (PMC11525477; doi:10.1038/s41598-024-58259-5)
Supplement: Supplementary file 1 — Supplementary Information. [file 41598_2024_58259_MOESM1_ESM.zip › Raw data/1 (3).xlsx]

## Sheet: Sheet1
Slope aspect	Elevation/m	PCr	PNi	PPb	PAs	PCd	PHg	PSe	(Pi)ave	(Pi)max	Pcomplex
Sunny slope	900	0.4	1.01	1.26	1.16	2.3	5.5	0.3	1.7	5.5	4.07
	1000	0.44	1.66	0.96	1.03	2.19	3.94	0.44	1.52	3.94	2.99
	1069	0.58	0.97	0.65	0.54	1.65	2.29	0.34	1	2.29	1.77
	average value	0.47	1.21	0.96	0.91	2.05	3.91	0.36	1.41	3.91	2.94
Slady slope	900	0.67	0.43	0.46	1.12	2.08	1.28	0.78	0.97	2.08	1.63
	1000	0.53	1.13	1.09	1.07	2.17	2.17	0.23	1.2	2.17	1.75
	1069	0.37	1.16	1.15	0.73	2.17	2.62	0.18	1.19	2.62	2.04
	average value	0.52	0.91	0.9	0.97	2.14	2.02	0.39	1.12	2.14	1.71
