# Supplementary material for: Spatial distribution characteristics and pollution evaluation of soil heavy metals in Wulongdong National Forest Park
Source: Sci Rep. 2024 Apr 17;14:8880. doi: 10.1038/s41598-024-58259-5 (PMC11525477; doi:10.1038/s41598-024-58259-5)
Supplement: Supplementary file 1 — Supplementary Information. [file 41598_2024_58259_MOESM1_ESM.zip › Raw data/1 (4).xlsx]

## Sheet: Sheet1
Slope aspect	Elevation/m	P
Sunny slope	900	1.12
	1000	1.15
	1069	0.82
	average value	1.02
Slady slope	900	0.85
	1000	0.96
	1069	0.87
	average value	0.89
