# Supplementary material for: Spatial distribution characteristics and pollution evaluation of soil heavy metals in Wulongdong National Forest Park
Source: Sci Rep. 2024 Apr 17;14:8880. doi: 10.1038/s41598-024-58259-5 (PMC11525477; doi:10.1038/s41598-024-58259-5)
Supplement: Supplementary file 1 — Supplementary Information. [file 41598_2024_58259_MOESM1_ESM.zip › Raw data/1 (5).xlsx]

## Sheet: Sheet1
Grade	Pn	Pollution level	Pollution statement
Ⅰ	Pn≤0.7	clean	pollution-free (clean)
Ⅱ	0.7＜Pn≤1.0	Still Clean (Warning Line)	Not yet polluted (still clean)
Ⅲ	1.0＜Pn≤2.0	light pollution	Soil is slightly polluted
Ⅳ	2.0＜Pn≤3.0	Moderately polluted	The soil is moderately polluted
Ⅴ	Pn＞3.0	heavy pollution	The soil is polluted quite seriously
