# Supplementary material for: Spatial distribution characteristics and pollution evaluation of soil heavy metals in Wulongdong National Forest Park
Source: Sci Rep. 2024 Apr 17;14:8880. doi: 10.1038/s41598-024-58259-5 (PMC11525477; doi:10.1038/s41598-024-58259-5)
Supplement: Supplementary file 1 — Supplementary Information. [file 41598_2024_58259_MOESM1_ESM.zip › Raw data/Raw data.xlsx]

## Sheet: Sheet1
Cr		Ni		Pb		As		Cd		Hg		Se
31.07	26.91	39.7	30.96	30.22	34.52	12.43	14.32	0.231	0.246	0.288	0.134	0.17	0.22
32.88	36.4	23.9	13.5	21.77	12.89	5.85	10.38	0.22	0.22	0.139	0.889	0.09	0.08

## Sheet: Sheet2
Ni	Cr	Pb	As	Cd	Hg	Se
17	27	14	13	0.25	0.52	0.12
14	27	13	13	0.25	0.79	0.2
17	26	14	12	0.22	0.59	0.12
25	27	22	13	0.25	0.8	0.09
26	26	22	13	0.24	0.71	0.1
18	26	35	14	0.25	0.5	0.2
23	27	33	12	0.24	0.67	0.16
23	27	22	12	0.25	0.16	0.11
26	26	18	12	0.22	0.72	0.22
22	27	12	11	0.23	0.18	0.19
27	27	34	14	0.23	0.14	0.12
19	27	28	14	0.22	0.52	0.13
26	27	26	12	0.23	0.25	0.2
14	26	18	13	0.22	0.56	0.13
15	26	18	13	0.24	0.58	0.16
21	27	18	11	0.22	0.77	0.11
30	26	23	13	0.25	0.29	0.15
30	26	20	14	0.23	0.68	0.1
17	26	23	14	0.23	0.38	0.08
15	26	21	13	0.24	0.69	0.21
16	27	15	11	0.23	0.13	0.2
26	26	23	12	0.24	0.77	0.09
25	27	27	13	0.22	0.47	0.08
30	26	31	12	0.25	0.79	0.21
15	26	19	14	0.22	0.62	0.18
27	26	33	13	0.23	0.69	0.09
14	26	14	13	0.22	0.77	0.1
17	27	17	14	0.23	0.33	0.18
22	27	21	12	0.25	0.23	0.14
31	26	32	12	0.24	0.56	0.21
14	27	13	12	0.25	0.55	0.18
14	26	25	13	0.25	0.29	0.22
29	27	18	13	0.25	0.34	0.15
31	26	32	12	0.22	0.61	0.08
20	26	35	11	0.23	0.15	0.22
26	27	30	13	0.25	0.55	0.1
28	26	29	12	0.23	0.3	0.15
22	26	29	13	0.22	0.4	0.1
27	26	30	11	0.22	0.45	0.15
21	26	30	14	0.23	0.27	0.16
13	27	30	13	0.24	0.34	0.14
28	27	13	12	0.24	0.3	0.16
27	26	24	11	0.24	0.19	0.16
27	27	15	11	0.23	0.8	0.11
23	27	19	12	0.25	0.28	0.2
13	26	15	12	0.23	0.34	0.1
17	27	26	14	0.23	0.38	0.08
19	27	22	11	0.24	0.25	0.1
17	26	26	12	0.23	0.46	0.19
28	27	27	14	0.25	0.48	0.12
27	27	26	12	0.24	0.55	0.17
31	27	33	12	0.25	0.17	0.22
25	26	28	14	0.25	0.51	0.15
16	27	16	12	0.24	0.41	0.09
22	27	22	12	0.22	0.73	0.1
21	27	20	12	0.22	0.54	0.13
22	26	19	11	0.24	0.68	0.21
31	26	27	13	0.24	0.76	0.15
17	26	25	11	0.25	0.34	0.19
26	27	31	13	0.25	0.71	0.09
17	27	21	11	0.23	0.62	0.1
27	27	12	12	0.22	0.13	0.09
20	27	25	12	0.22	0.2	0.1
27	27	22	11	0.25	0.55	0.13
19	26	25	11	0.24	0.32	0.15
29	26	17	11	0.25	0.28	0.18
25	26	27	12	0.23	0.45	0.18
29	26	32	12	0.25	0.13	0.11
27	26	28	12	0.24	0.63	0.11
29	26	34	12	0.23	0.35	0.09
26	27	35	13	0.24	0.38	0.22
16	27	34	14	0.24	0.73	0.2
26	26	30	13	0.22	0.23	0.1
14	26	17	11	0.24	0.35	0.1
16	26	28	14	0.25	0.61	0.17
14	27	33	11	0.23	0.26	0.15
23	26	35	13	0.22	0.26	0.1
20	27	20	14	0.25	0.27	0.14
28	26	34	14	0.23	0.45	0.21
13	26	14	12	0.23	0.48	0.13
15	27	19	11	0.22	0.73	0.18
21	27	13	13	0.23	0.29	0.14
24	26	28	13	0.25	0.33	0.12
16	27	28	14	0.25	0.58	0.17
24	26	25	11	0.22	0.46	0.13
20	26	14	13	0.22	0.29	0.17
28	26	20	14	0.25	0.8	0.08
24	27	34	13	0.24	0.61	0.18
29	27	14	11	0.24	0.7	0.19
29	26	15	11	0.24	0.7	0.12
24	26	21	13	0.22	0.23	0.11
18	26	34	14	0.22	0.47	0.22
17	26	21	14	0.24	0.22	0.15
13	27	18	12	0.23	0.5	0.12
28	27	34	12	0.22	0.41	0.13
21	26	23	11	0.24	0.58	0.18
17	27	30	14	0.22	0.53	0.17
20	26	21	14	0.22	0.54	0.09
24	27	12	14	0.25	0.55	0.14
21	26	24	14	0.24	0.74	0.09

## Sheet: Sheet5
Ni	Cr	Pb	As	Cd	Hg	Se
31	26	35	14	0.25	0.16	0.22
31	26	35	14	0.25	0.16	0.22
31	26	35	14	0.25	0.16	0.22
31	26	35	14	0.25	0.17	0.22
30	26	35	14	0.25	0.2	0.22
30	26	35	14	0.25	0.21	0.22
30	26	35	14	0.25	0.22	0.22
30	26	35	14	0.25	0.24	0.21
30	26	34	14	0.25	0.24	0.21
29	26	34	14	0.25	0.24	0.21
29	26	34	14	0.25	0.25	0.21
29	26	33	14	0.25	0.25	0.21
29	26	33	14	0.25	0.25	0.21
29	26	33	14	0.25	0.26	0.21
29	26	33	14	0.25	0.26	0.21
28	26	33	14	0.25	0.26	0.21
28	26	33	14	0.25	0.27	0.2
28	26	32	14	0.25	0.27	0.2
28	26	32	14	0.25	0.28	0.2
28	26	31	14	0.25	0.28	0.2
28	26	31	14	0.25	0.29	0.2
28	26	31	14	0.25	0.29	0.2
27	26	30	13	0.25	0.3	0.2
27	26	30	13	0.25	0.3	0.2
27	26	30	13	0.25	0.31	0.2
27	26	29	13	0.25	0.31	0.2
26	26	29	13	0.25	0.33	0.19
26	26	29	13	0.24	0.33	0.19
26	26	29	13	0.24	0.33	0.19
25	26	29	13	0.24	0.34	0.19
25	26	28	13	0.24	0.34	0.19
25	26	28	13	0.24	0.36	0.19
25	26	28	13	0.24	0.36	0.19
25	26	28	13	0.24	0.37	0.18
25	26	28	13	0.24	0.4	0.18
25	26	27	13	0.24	0.41	0.18
25	26	27	13	0.24	0.42	0.18
24	26	27	13	0.24	0.42	0.18
24	26	27	13	0.24	0.42	0.18
24	26	26	13	0.24	0.43	0.17
24	26	26	13	0.24	0.43	0.17
23	26	26	13	0.24	0.43	0.17
23	26	25	13	0.24	0.44	0.17
23	26	25	12	0.24	0.45	0.17
23	26	25	12	0.24	0.46	0.17
23	26	25	12	0.24	0.46	0.17
23	26	24	12	0.24	0.5	0.16
23	26	24	12	0.24	0.5	0.16
22	26	24	12	0.24	0.5	0.16
22	26	24	12	0.24	0.52	0.16
22	26	24	12	0.24	0.52	0.16
22	26	24	12	0.24	0.52	0.16
22	26	23	12	0.24	0.53	0.16
22	26	23	12	0.24	0.53	0.16
22	27	23	12	0.24	0.54	0.16
22	27	23	12	0.24	0.54	0.16
22	27	23	12	0.24	0.54	0.16
22	27	23	12	0.23	0.55	0.15
22	27	23	12	0.23	0.55	0.15
21	27	23	12	0.23	0.57	0.15
21	27	22	12	0.23	0.57	0.15
21	27	22	12	0.23	0.58	0.15
21	27	22	12	0.23	0.58	0.14
20	27	21	12	0.23	0.59	0.14
20	27	21	12	0.23	0.59	0.14
20	27	21	12	0.23	0.6	0.14
20	27	21	12	0.23	0.6	0.13
20	27	21	12	0.23	0.6	0.13
19	27	21	12	0.23	0.61	0.13
18	27	20	12	0.23	0.61	0.13
18	27	20	11	0.23	0.61	0.13
18	27	19	11	0.23	0.62	0.13
18	27	19	11	0.23	0.63	0.13
17	27	19	11	0.22	0.63	0.13
17	27	19	11	0.22	0.63	0.12
17	27	18	11	0.22	0.64	0.12
17	27	18	11	0.22	0.65	0.12
17	27	18	11	0.22	0.65	0.12
17	27	18	11	0.22	0.65	0.12
17	27	17	11	0.22	0.66	0.12
17	27	17	11	0.22	0.66	0.12
16	27	17	11	0.22	0.67	0.12
15	27	16	11	0.22	0.67	0.12
15	27	16	11	0.22	0.68	0.11
15	27	16	11	0.22	0.69	0.11
15	27	16	11	0.22	0.7	0.11
15	27	16	11	0.22	0.71	0.1
14	27	15	11	0.22	0.71	0.1
14	27	15	11	0.22	0.72	0.09
14	27	14	11	0.22	0.73	0.09
14	27	14	11	0.22	0.73	0.09
14	27	14	11	0.22	0.73	0.09
13	27	14	11	0.22	0.73	0.08
13	27	13	11	0.22	0.75	0.08
13	27	13	11	0.22	0.76	0.08
13	27	13	11	0.22	0.77	0.08
13	27	13	11	0.22	0.77	0.08
13	27	13	11	0.22	0.77	0.08
13	27	12	11	0.22	0.79	0.08
13	27	12	11	0.22	0.8	0.08

## Sheet: se
	se yang	seyin
0	0.17	0.22
0	0.17	0.22
0	0.17	0.22
1	0.17	0.22
2	0.17	0.22
3	0.17	0.22
3	0.17	0.22
3	0.17	0.21
5	0.17	0.21
5	0.17	0.21
6	0.17	0.21
6	0.17	0.21
6	0.17	0.21
8	0.17	0.21
8	0.16	0.21
9	0.16	0.21
9	0.16	0.2
11	0.16	0.2
11	0.16	0.2
13	0.16	0.2
13	0.16	0.2
13	0.16	0.2
13	0.16	0.2
13	0.15	0.2
13	0.15	0.2
13	0.15	0.2
13	0.15	0.19
14	0.15	0.19
14	0.15	0.19
15	0.15	0.19
16	0.15	0.19
16	0.15	0.19
16	0.14	0.19
16	0.14	0.18
17	0.14	0.18
17	0.14	0.18
17	0.14	0.18
18	0.14	0.18
18	0.14	0.18
19	0.14	0.17
19	0.14	0.17
20	0.18	0.17
20	0.18	0.17
20	0.18	0.17
21	0.18	0.17
21	0.18	0.17
21	0.18	0.16
22	0.18	0.16
22	0.18	0.16
23	0.18	0.16
23	0.18	0.16
24	0.18	0.16
24	0.18	0.16
25	0.18	0.16
25	0.17	0.16
27	0.17	0.16
28	0.17	0.16
28	0.17	0.15
28	0.17	0.15
29	0.17	0.15
29	0.17	0.15
29	0.17	0.15
30	0.17	0.14
30	0.17	0.14
30	0.15	0.14
30	0.15	0.14
30	0.15	0.13
32	0.15	0.13
32	0.15	0.13
32	0.15	0.13
32	0.15	0.13
33	0.15	0.13
33	0.15	0.13
33	0.15	0.13
33	0.14	0.12
34	0.14	0.12
34	0.14	0.12
34	0.14	0.12
35	0.14	0.12
35	0.14	0.12
35	0.14	0.12
35	0.14	0.12
35	0.14	0.12
35	0.1	0.11
35	0.1	0.11
36	0.1	0.11
36	0.1	0.1
36	0.1	0.1
36	0.1	0.09
36	0.1	0.09
36	0.1	0.09
36	0.1	0.09
37	0.1	0.08
37	0.09	0.08
38	0.09	0.08
38	0.09	0.08
39	0.09	0.08
39	0.09	0.08
39	0.09	0.08
40	0.09	0.08

## Sheet: hg
	hg(yang	Hg
0	0.28	0.1
0	0.28	0.1
0	0.28	0.1
1	0.28	0.1
2	0.28	0.1
3	0.28	0.1
3	0.28	0.1
3	0.28	0.1
5	0.27	0.1
5	0.27	0.1
6	0.27	0.1
6	0.27	0.1
6	0.27	0.1
8	0.27	0.1
8	0.26	0.11
9	0.25	0.11
9	0.25	0.11
11	0.25	0.11
11	0.25	0.11
13	0.25	0.11
13	0.25	0.11
13	0.25	0.11
13	0.25	0.11
13	0.24	0.11
13	0.24	0.11
13	0.24	0.11
13	0.24	0.11
14	0.24	0.12
14	0.24	0.12
15	0.24	0.12
16	0.23	0.12
16	0.23	0.12
16	0.23	0.12
16	0.23	0.12
17	0.23	0.12
17	0.23	0.12
17	0.23	0.12
18	0.23	0.12
18	0.22	0.12
19	0.22	0.12
19	0.22	0.12
20	0.22	0.12
20	0.22	0.12
20	0.21	0.12
21	0.21	0.12
21	0.21	0.12
21	0.21	0.12
22	0.2	0.12
22	0.2	0.12
23	0.2	0.13
23	0.2	0.13
24	0.2	0.13
24	0.2	0.13
25	0.2	0.13
25	0.2	0.13
27	0.2	0.13
28	0.2	0.13
28	0.19	0.13
28	0.19	0.13
29	0.19	0.13
29	0.18	0.13
29	0.18	0.13
30	0.18	0.13
30	0.18	0.13
30	0.18	0.13
30	0.18	0.13
30	0.18	0.13
32	0.17	0.13
32	0.17	0.13
32	0.17	0.13
32	0.17	0.14
33	0.17	0.14
33	0.17	0.14
33	0.17	0.14
33	0.16	0.14
34	0.16	0.14
34	0.16	0.14
34	0.16	0.14
35	0.16	0.14
35	0.16	0.14
35	0.16	0.14
35	0.16	0.14
35	0.16	0.14
35	0.16	0.14
35	0.15	0.14
36	0.15	0.15
36	0.14	0.15
36	0.14	0.15
36	0.14	0.15
36	0.14	0.15
36	0.14	0.15
36	0.14	0.15
37	0.14	0.15
37	0.13	0.15
38	0.13	0.15
38	0.13	0.15
39	0.13	0.15
39	0.13	0.15
39	0.13	0.15
40	0.13	0.15

## Sheet: cr
	Cr(yin)	cr
0	26	30
0	26	30
0	26	30
1	26	30
2	26	30
3	26	30
3	26	30
3	26	30
5	26	30
5	26	30
6	26	30
6	26	30
6	26	30
8	26	30
8	26	30
9	26	30
9	26	30
11	26	30
11	26	30
13	26	30
13	26	30
13	26	30
13	26	30
13	26	30
13	26	30
13	26	30
13	26	30
14	26	30
14	26	30
15	26	30
16	26	30
16	26	30
16	26	31
16	26	31
17	26	31
17	26	31
17	26	31
18	26	31
18	26	31
19	26	31
19	26	31
20	26	31
20	26	31
20	26	31
21	26	31
21	26	31
21	26	31
22	26	31
22	26	31
23	26	31
23	26	31
24	27	31
24	27	31
25	27	31
25	27	31
27	27	31
28	27	31
28	27	31
28	27	31
29	27	31
29	27	31
29	27	31
30	27	31
30	27	31
30	27	31
30	27	31
30	27	31
32	27	31
32	27	31
32	27	31
32	27	31
33	27	32
33	27	32
33	27	32
33	27	32
34	27	32
34	27	32
34	27	32
35	27	32
35	27	32
35	27	32
35	27	32
35	27	32
35	27	32
35	27	32
36	27	32
36	27	32
36	27	32
36	27	32
36	27	32
36	27	32
36	27	32
37	27	32
37	27	32
38	27	32
38	27	32
39	27	32
39	27	32
39	27	32
40	27	32

## Sheet: cd
		Cd
0	0.21	0.25
2	0.23	0.25
3	0.22	0.25
3	0.21	0.25
3	0.21	0.25
4	0.22	0.25
4	0.23	0.25
5	0.21	0.25
6	0.22	0.25
6	0.21	0.25
6	0.22	0.25
6	0.22	0.25
8	0.22	0.25
11	0.23	0.25
11	0.22	0.25
12	0.23	0.25
12	0.22	0.25
12	0.23	0.25
12	0.23	0.25
14	0.23	0.25
14	0.22	0.25
15	0.23	0.25
16	0.22	0.25
17	0.22	0.25
19	0.23	0.25
19	0.23	0.25
20	0.23	0.25
20	0.26	0.25
22	0.26	0.25
23	0.26	0.25
24	0.26	0.25
26	0.26	0.25
27	0.25	0.24
28	0.25	0.24
29	0.25	0.24
29	0.25	0.24
29	0.25	0.24
29	0.25	0.24
32	0.25	0.24
32	0.25	0.24
34	0.25	0.24
36	0.25	0.24
37	0.25	0.24
37	0.25	0.24
38	0.25	0.24
39	0.25	0.24
43	0.25	0.24
45	0.25	0.24
45	0.25	0.24
48	0.25	0.24
49	0.25	0.24
49	0.25	0.24
50	0.25	0.24
54	0.23	0.23
55	0.22	0.23
55	0.22	0.23
56	0.22	0.23
57	0.21	0.23
60	0.22	0.23
60	0.23	0.23
65	0.22	0.23
66	0.23	0.23
66	0.23	0.23
67	0.23	0.23
69	0.21	0.23
70	0.23	0.23
70	0.23	0.23
70	0.22	0.23
70	0.23	0.23
71	0.23	0.23
71	0.21	0.23
72	0.21	0.23
73	0.23	0.23
77	0.21	0.23
78	0.23	0.23
79	0.22	0.23
79	0.23	0.23
81	0.21	0.23
82	0.23	0.23
82	0.22	0.22
82	0.22	0.22
83	0.21	0.22
84	0.22	0.22
86	0.21	0.22
87	0.23	0.22
89	0.23	0.22
90	0.22	0.22
92	0.22	0.22
93	0.21	0.22
93	0.22	0.22
93	0.23	0.22
93	0.22	0.22
93	0.23	0.22
93	0.23	0.22
94	0.23	0.22
94	0.21	0.22
96	0.21	0.22
96	0.23	0.22
98	0.21	0.22
100	0.21	0.22

## Sheet: ni
		Ni
0	39	31
0	39	31
0	39	31
1	39	31
2	39	30
3	39	30
3	38	30
3	38	30
5	38	30
5	38	30
6	38	30
6	37	30
6	37	30
8	37	29
8	36	29
9	36	29
9	36	29
11	36	29
11	36	29
13	36	29
13	36	28
13	35	28
13	35	28
13	35	28
13	35	27
13	35	27
13	35	27
14	35	27
14	35	27
15	35	27
16	35	26
16	35	26
16	35	26
16	35	26
17	34	26
17	34	26
17	34	26
18	34	25
18	34	25
19	33	25
19	33	25
20	33	24
20	33	24
20	33	24
21	33	24
21	32	24
21	32	24
22	32	23
22	32	23
23	32	23
23	32	23
24	31	23
24	31	23
25	31	23
25	31	22
27	30	22
28	30	22
28	30	21
28	30	21
29	30	21
29	29	21
29	29	21
30	29	20
30	29	20
30	29	20
30	29	19
30	29	19
32	28	19
32	28	19
32	28	18
32	28	18
33	28	18
33	28	18
33	28	18
33	27	18
34	27	18
34	27	18
34	27	17
35	26	17
35	26	17
35	26	17
35	26	17
35	26	17
35	26	17
35	26	17
36	26	16
36	25	16
36	25	16
36	25	16
36	25	16
36	25	16
36	25	16
37	25	15
37	25	14
38	25	14
38	24	14
39	24	14
39	24	13
39	23	13
40	23	13

## Sheet: as
		As
0	6	11
0	6	11
0	6	11
1	6	11
2	6	11
3	6	11
3	6	11
3	6	11
5	6	11
5	6	11
6	6	11
6	6	11
6	6	11
8	7	11
8	7	11
9	7	11
9	7	11
11	7	11
11	7	11
13	7	11
13	7	11
13	7	11
13	7	11
13	7	12
13	7	12
13	7	12
13	7	12
14	7	12
14	7	12
15	7	12
16	7	12
16	7	12
16	7	12
16	7	12
17	8	12
17	8	12
17	8	12
18	8	12
18	8	12
19	8	12
19	8	12
20	8	12
20	8	12
20	8	12
21	8	12
21	8	12
21	8	12
22	8	12
22	8	12
23	8	12
23	8	13
24	8	13
24	8	13
25	9	13
25	9	13
27	9	13
28	9	13
28	9	13
28	9	13
29	9	13
29	9	13
29	9	13
30	9	13
30	9	13
30	10	13
30	10	13
30	10	13
32	10	13
32	10	13
32	10	13
32	10	13
33	10	14
33	10	14
33	10	14
33	10	14
34	10	14
34	11	14
34	11	14
35	11	14
35	11	14
35	11	14
35	11	14
35	11	14
35	11	14
35	11	14
36	11	14
36	11	14
36	11	14
36	11	14
36	11	14
36	11	14
36	12	14
37	12	14
37	12	14
38	12	14
38	12	14
39	12	14
39	12	14
39	12	14
40	12	14

## Sheet: pb
		Pb
0	38	35
0	38	35
0	38	35
1	38	34
2	38	34
3	37	34
3	37	34
3	37	34
5	36	34
5	36	33
6	36	33
6	36	33
6	35	33
8	35	31
8	35	31
9	34	30
9	34	30
11	34	30
11	34	29
13	34	29
13	33	29
13	33	28
13	33	28
13	33	28
13	33	28
13	32	28
13	32	28
14	32	27
14	32	27
15	32	27
16	31	27
16	31	27
16	31	27
16	31	27
17	31	27
17	31	27
17	31	26
18	31	26
18	30	25
19	30	25
19	29	25
20	29	25
20	29	25
20	29	25
21	29	24
21	29	24
21	27	24
22	27	24
22	27	24
23	26	24
23	26	23
24	26	23
24	26	22
25	26	22
25	26	21
27	25	21
28	25	21
28	25	21
28	25	20
29	25	20
29	25	20
29	24	20
30	24	20
30	24	19
30	23	19
30	23	19
30	23	19
32	23	19
32	23	19
32	22	19
32	22	18
33	22	18
33	22	18
33	21	18
33	21	18
34	21	18
34	21	17
34	21	17
35	20	16
35	20	15
35	20	15
35	20	15
35	19	15
35	19	15
35	19	15
36	19	14
36	19	14
36	19	14
36	18	14
36	18	14
36	18	14
36	18	13
37	18	13
37	17	13
38	17	13
38	17	13
39	16	13
39	16	12
39	15	12
40	15	12

[truncated: 1 more sheets: Sheet3]
